# Supplementary material for: KCTD proteins regulate morphine dependence via heterologous sensitization of adenylyl cyclase 1 in mice
Source: PLoS Biol. 2024 Jul 15;22(7):e3002716. doi: 10.1371/journal.pbio.3002716 (PMC11271871; doi:10.1371/journal.pbio.3002716)
Supplement: S1 Table — (XLSX) [file pbio.3002716.s008.xlsx]

## Sheet: Sheet1
AC1
Forward Primer	GTCACCTTCGTGTCCTATGCC
Reverse Primer	TTCACACCAAAGAAGAGCAGG
AC2
Forward Primer	GACTGGCTCTACGAGTCCTAC
Reverse Primer	GGGCAGTGGGAACGGTTAT
AC3
Forward Primer	CTCGCTTTATGCGGCTGAC
Reverse Primer	ACATCACTACCACGTAGCAGT
AC4
Forward Primer	AGTACCCACTGCTGATACTGC
Reverse Primer	AGCCACCCAAAGCACACAG
AC5
Forward Primer	CTTGGGGAGAAGCCGATTCC
Reverse Primer	ACCGCTTAGTGGAGGGTCT
AC6
Forward Primer	TGAGTCTTCTAGCCAGCTCTG
Reverse Primer	CAGCACCAAGTAGGTGAACCC
AC7
Forward Primer	AAGGGGCGCTACTTCCTAAAT
Reverse Primer	GTGTCTGCGGAGATCCTCA
AC8
Forward Primer	CTCTACACCATCCAACCGACG
Reverse Primer	GCACCGAGTCGCTAGACAG
