# Supplementary material for: KCTD proteins regulate morphine dependence via heterologous sensitization of adenylyl cyclase 1 in mice
Source: PLoS Biol. 2024 Jul 15;22(7):e3002716. doi: 10.1371/journal.pbio.3002716 (PMC11271871; doi:10.1371/journal.pbio.3002716)
Supplement: S2 Table — The mRNA expression of AC1 to AC8 in PVT of C57 mice was examined by RT-qPCR (n = 6). The mRNA was considered as “undetectable” when the Ct value of certain AC isoform is larger than 32 for at least 3 out of 6 mice. The data underlying the graphs shown in the figure can be found in S1 Data. (XLSX) [file pbio.3002716.s009.xlsx]

## Sheet: Sheet1
Gene	Ct Value (Mean)	Ct Std
GAPDH	22.3524	3.37726
AC1	28.7565	2.34174
AC2	30.0648	1.09305
AC3	30.1966	1.6075
AC4	Undetectable	-
AC5	Undetectable	-
AC6	Undetectable	-
AC7	31.3989	3.3585
AC8	Undetectable	-
