# Supplementary material for: KCTD proteins regulate morphine dependence via heterologous sensitization of adenylyl cyclase 1 in mice
Source: PLoS Biol. 2024 Jul 15;22(7):e3002716. doi: 10.1371/journal.pbio.3002716 (PMC11271871; doi:10.1371/journal.pbio.3002716)
Supplement: S1 Data — (XLSX) [file pbio.3002716.s010.xlsx]

## Sheet: Figure 1A-G
Fig 1A
	Vehicle								Morphine
	Replicate 1	Replicate 2	Replicate 3	Replicate 4		MEAN	SEM		Replicate 1	Replicate 2	Replicate 3	Replicate 4		MEAN	SEM
Scr	8.51484	8.76942	8.07363	9.09		8.61198	0.214582		16.3124	16.7934	23.7563	20.16		19.2555	1.7272
KCTD5-siRNA	4.17464	9.16706	5.23335	4.07		5.66126	1.19777		12.8593	10.5421	8.8315	9.09		10.3307	0.923113
Fig 1B
	Vehicle								Morphine
	Replicate 1	Replicate 2	Replicate 3	Replicate 4		MEAN	SEM		Replicate 1	Replicate 2	Replicate 3	Replicate 4		MEAN	SEM
pcDNA	3.19206	8.51484	8.76942	8.07363		7.13749	1.32297		31.1188	16.3124	16.7934	15.8315		20.014	3.70678
KCTD5	9.66379	12.2157	17.9728	14.997		13.7123	1.78962		36.0913	49.0381	39.4158	35.65		40.0488	3.11207
Fig 1C
	Vehicle								Morphine
	Replicate 1	Replicate 2	Replicate 3	Replicate 4		MEAN	SEM		Replicate 1	Replicate 2	Replicate 3	Replicate 4		MEAN	SEM
Scr	4.13891	7.37488	5.18478	4.57285		5.31785	0.718449		8.75003	15.9154	11.0431	17.3513		13.265	2.02163
KCTD5-siRNA	5.3942	2.80258	3.70444	1.03088		3.23302	0.909562		6.73135	10.8858	5.73214	5.05327		7.10064	1.30793
Fig 1D
	Vehicle								Morphine
	Replicate 1	Replicate 2	Replicate 3	Replicate 4		MEAN	SEM		Replicate 1	Replicate 2	Replicate 3	Replicate 4		MEAN	SEM
pcDNA	4.13891	3.47531	4.08283	4.99749		4.17363	0.31303		8.75003	9.21151	11.6206	15.0207		11.1507	1.43531
KCTD5	9.08054	8.15762	4.09759	7.22649		7.14056	1.08263		19.5939	17.9245	15.3647	17.9092		17.6981	0.872467
Fig 1E
	Vehicle								Morphine
	Replicate 1	Replicate 2	Replicate 3			MEAN	SEM		Replicate 1	Replicate 2	Replicate 3			MEAN	SEM
Scr	13.9113	13.2339	6.82486			11.3234	2.25773		25.7987	33.2841	18.2916			25.7915	4.32797
KCTD5-siRNA	9.73215	6.87537	5.24975			7.28576	1.31012		13.0937	15.013	12.8205			13.6424	0.689822
Fig 1F
	Vehicle								Morphine
	Replicate 1	Replicate 2	Replicate 3	Replicate 4	Replicate 5	MEAN	SEM		Replicate 1	Replicate 2	Replicate 3	Replicate 4	Replicate 5	MEAN	SEM
pcDNA	4.93243	13.9113	13.2339	9.12784	5.97266	9.43562	1.8279		16.4877	25.7987	33.2841	27.0578	11.6945	22.8646	3.87423
KCTD5	7.44036	13.0357	7.59672	14.2042	4.16361	9.28812	1.8808		11.8213	20.1463	14.0881	7.78401	7.58845	12.2856	2.3193
Fig 1G
	Replicate 1	Replicate 2	Replicate 3			MEAN	SEM
Scr	1.0643	0.845156	1.09054			1	0.0777918
KCTD5-siRNA	0.35494	0.441474	0.700185			0.498866	0.103713

## Sheet: Figure 2A, B, I, J, C1-H3
Fig 2A
	Vehicle							Morphine
	Replicate 1	Replicate 2	Replicate 3		MEAN	SEM		Replicate 1	Replicate 2	Replicate 3		MEAN	SEM
pcDNA	7.93333	6.2807	7.47219		7.22874	0.492358		17.9703	14.5882	16.1502		16.2362	0.977253
GNB1	6.64345	4.83254	4.22381		5.23327	0.726658		11.254	9.51952	10.238		10.3372	0.503147
GNB2	4.47618	4.80885	4.50286		4.59596	0.106723		9.13658	12.7858	12.0191		11.3138	1.1109
Fig 2B
	Vehicle							Morphine
	Replicate 1	Replicate 2	Replicate 3		MEAN	SEM		Replicate 1	Replicate 2	Replicate 3		MEAN	SEM
pcDNA	4.52976	8.25141	7.61525		6.79881	1.14929		11.5422		15.054		13.2981	1.4337
KCTD5	6.22991	7.32697	9.78382		7.78023	1.05066		17.4182	21.2402	19.8943		19.5176	1.11927
KCTD5+ GNB1	5.33759	4.17391	4.25326		4.58825	0.375368		11.0964	10.4161	9.21858		10.2437	0.548888
KCTD5+ GNB2	6.66257	4.895	5.12698		5.56152	0.554583		10.5211	11.8844	14.4111		12.2722	1.13959
Fig 2I
	Vehicle								Morphine
	Replicate 1	Replicate 2	Replicate 3	Replicate 4		MEAN	SEM		Replicate 1	Replicate 2	Replicate 3	Replicate 4		MEAN	SEM
Vehicle	8.8763	16.8982	8.55875	13.9148		12.062	2.02575		36.5168	63.5517	32.3505	51.3484		45.9419	7.14666
MLN4924	13.3873	20.3035	10.48	17.2085		15.3448	2.15175		15.0335	14.1661	11.3115	12.3745		13.2214	0.843662
Bortezomib	20.5498	19.8858	15.2934	12.339		17.017	1.94862		31.3817	25.4598	19.2977	17.8377		23.4942	3.10488
Fig 2J
	Vehicle								Morphine
	Replicate 1	Replicate 2	Replicate 3	Replicate 4		MEAN	SEM		Replicate 1	Replicate 2	Replicate 3	Replicate 4		MEAN	SEM
Vehicle	5.95548	5.53757	5.78439	5.23376		5.6278	0.156872		6.80405	17.5011	12.5649	14.1646		12.7586	2.23536
MLN4924	5.21748	5.45473	5.6768	5.87298		5.5555	0.141397		7.26976	7.99737	7.87568	7.02254		7.54134	0.234994
Bortezomib	6.9768	7.05454	6.45737	5.8901		6.5947	0.269688		40.4502	28.4355	41.2524	32.6804		35.7046	3.09951
Fig 2C1									Fig 2D1
	Replicate 1	Replicate 2	Replicate 3		MEAN	SEM				Replicate 1	Replicate 2	Replicate 3		MEAN	SEM
Vehicle	0.99378	0.972672	1.03355		1	0.0178465			Vehicle	0.964448	1.04281	0.992743		1	0.02291
Morphine	1.68644	1.29228	2.05859		1.67911	0.221248			Morphine	0.548178	0.238427	0.770176		0.518927	0.154198
Fig 2E1									Fig 2F1
	Replicate 1	Replicate 2	Replicate 3		MEAN	SEM				Replicate 1	Replicate 2	Replicate 3		MEAN	SEM
DMSO/Vehicle	1.07265	0.953697	0.973658		1	0.0367771			DMSO/Vehicle	1.07913	0.914998	1.00588		1	0.047471
DMSO/Morphine	1.8138	1.6701	2.73677		2.07356	0.33419			DMSO/Morphine	0.535256	0.323012	0.68824		0.515503	0.105894
MLN4924/Morphine	0.737368	1.35326	1.61003		1.23355	0.258928			MLN4924/Morphine	0.827917	0.957616	1.25669		1.01407	0.126954
Fig 2G1									Fig 2G2
	Replicate 1	Replicate 2	Replicate 3		MEAN	SEM				Replicate 1	Replicate 2	Replicate 3		MEAN	SEM
NC	1.13708	0.916837	0.946085		1	0.0690571			NC	1.09034	0.977422	0.932237		1	0.0470161
CUL3 siRNA	0.614357	0.67642	0.58129		0.624022	0.0278836			CUL3 siRNA	2.13787	1.31324	2.27165		1.90759	0.299673
Fig 2G3									Fig 2G4
	Replicate 1	Replicate 2	Replicate 3		MEAN	SEM				Replicate 1	Replicate 2	Replicate 3		MEAN	SEM
NC	1.09123	1.07558	0.833186		1	0.0835293			Vehicle	1.09034	0.977422	0.932237		1	0.0470161
KCTD5 siRNA	0.640663	0.787978	0.665585		0.698075	0.0455234			KCTD5 siRNA	2.47671	1.477	2.95275		2.30215	0.434863
Fig 2H1									Fig 2H2
	Replicate 1	Replicate 2	Replicate 3		MEAN	SEM				Replicate 1	Replicate 2	Replicate 3		MEAN	SEM
pcDNA/Vehicle	0.99423	0.956994	1.04878		1	0.0266518			pcDNA/Vehicle	0.990418	0.897278	1.11231		1	0.0622576
KCTD5/Vehicle	0.913861	1.17834	1.37753		1.15657	0.13429			KCTD5/Vehicle	0.878145	1.51368	0.855393		1.0824	0.215736
KCTD5/Morphine	0.635015	1.28858	0.897333		0.94031	0.189889			KCTD5/Morphine	0.55307	2.06797	0.506316		1.04245	0.512938
Fig 2H3
	Replicate 1	Replicate 2	Replicate 3		MEAN	SEM
pcDNA/Vehicle	1.0847	0.988112	0.927191		1	0.0458549
KCTD5/Vehicle	1.02168	0.716797	1.52943		1.0893	0.23701
KCTD5/Morphine	0.704665	1.09562	1.80878		1.20302	0.323224

## Sheet: Figure 3A-D, E1-L2
Fig 3A
	Vehicle								Morphine
	Replicate 1	Replicate 2	Replicate 3	Replicate 4		MEAN	SEM		Replicate 1	Replicate 2	Replicate 3	Replicate 4		MEAN	SEM
pcDNA	10.6621	6.54655	10.0109	5.18256		8.10054	1.3273		19.663	16.3361	15.1814	11.9652		15.7864	1.58897
CAND1	8.77087	4.96579	6.0237	2.85045		5.6527	1.23102		8.82456	11.3591	9.12828	11.8024		10.2786	0.759772
Fig 3B
	Vehicle								Morphine
	Replicate 1	Replicate 2	Replicate 3	Replicate 4		MEAN	SEM		Replicate 1	Replicate 2	Replicate 3	Replicate 4		MEAN	SEM
NC	2.97042	6.43544	3.45682	4.0283		4.22274	0.768592		9.27963	11.334	8.52653	10.0791		9.80482	0.600239
CAND1-siRNA	12.6373	10.1542	13.1474	9.24145		11.2951	0.946556		16.8726	14.5904	13.0468	19.5733		16.0208	1.42117
Fig 3C
	Vehicle								Morphine
	Replicate 1	Replicate 2	Replicate 3	Replicate 4		MEAN	SEM		Replicate 1	Replicate 2	Replicate 3	Replicate 4		MEAN	SEM
pcDNA	7.14413	8.9299	10.3721	9.9101		9.08907	0.714639		19.5176	13.863	19.8285	16.1584		17.3419	1.42655
CAND1	3.78714	4.2541	7.68163	9.22563		6.23712	1.32138		7.72392	7.02135	10.7535	8.44024		8.48474	0.809804
Fig 3D
	Vehicle								Morphine
	Replicate 1	Replicate 2	Replicate 3	Replicate 4		MEAN	SEM		Replicate 1	Replicate 2	Replicate 3	Replicate 4		MEAN	SEM
NC	4.17594	6.6656	6.79143	5.70929		5.83557	0.603666		15.3758	18.0969	11.7982	13.2372		14.627	1.37036
CAND1-siRNA	20.6647	27.7383	13.1573	12.8647		18.6063	3.53891		23.2188	25.1629	31.1816	36.0266		28.8975	2.91886
Fig 3E1									Fig 3E2
	Replicate 1	Replicate 2	Replicate 3		MEAN	SEM				Replicate 1	Replicate 2	Replicate 3		MEAN	SEM
pcDNA	1.02675	1.09631	0.876939		1	0.0647239			pcDNA	0.91368	0.963585	1.12273		1	0.0630355
CAND1	0.400568	0.831369	0.302321		0.511419	0.162469			CAND1	1.44299	1.98021	1.63559		1.68626	0.157139
Fig 3F1									Fig 3F2
	Replicate 1	Replicate 2	Replicate 3		MEAN	SEM				Replicate 1	Replicate 2	Replicate 3		MEAN	SEM
NC	0.637397	1.21158	1.15102		1	0.182142			NC	1.11393	0.947622	0.938448		1	0.0570265
CAND1-siRNA	0.278403	0.346958	0.234142		0.286501	0.0328179			CAND1-siRNA	1.7823	1.28463	1.95408		1.67367	0.200741
Fig 3F3									Fig 3G1
	Replicate 1	Replicate 2	Replicate 3		MEAN	SEM				Replicate 1	Replicate 2	Replicate 3		MEAN	SEM
NC	0.924529	0.952573	1.1229		1	0.06198			Vehicle	1.02431	0.899703	1.07599		1	0.0523205
CAND1-siRNA	0.554653	0.032866	0.549008		0.378842	0.172996			Morphine	0.807315	0.363896	0.535679		0.568963	0.129081
Fig 3H1									Fig 3I1
	Replicate 1	Replicate 2	Replicate 3		MEAN	SEM				Replicate 1	Replicate 2	Replicate 3		MEAN	SEM
Vehicle	1.15924	0.968941	0.871815		1	0.0844144			Vehicle	1.06282	0.961882	0.975295		1	0.0316496
Morphine	0.600228	0.23264	0.538766		0.457211	0.113679			Morphine	1.64433	1.20639	1.5841		1.47827	0.137047
Fig 3J1									Fig 3J2
	Replicate 1	Replicate 2	Replicate 3		MEAN	SEM				Replicate 1	Replicate 2	Replicate 3		MEAN	SEM
DMSO/Vehicle	0.906174	0.990639	1.10319		1	0.0570647			DMSO/Vehicle	0.904018	1.1538	0.942182		1	0.0776852
DMSO/Morphine	1.96121	3.14039	3.94293		3.01484	0.575506			DMSO/Morphine	1.93448	3.60538	3.51478		3.01821	0.5425
MLN4924/Morphine	0.426899	2.09905	1.79718		1.44104	0.514504			MLN4924/Morphine	0.261958	1.67283	2.17781		1.37087	0.573297
Fig 3K1									Fig 3L1
	Replicate 1	Replicate 2	Replicate 3		MEAN	SEM				Replicate 1	Replicate 2	Replicate 3		MEAN	SEM
Vehicle	1.03296	0.924294	1.04274		1	0.0379581			Vehicle	0.945834	1.12876	0.925407		1	0.064649
Morphine	0.244342	0.595359	0.77492		0.538207	0.155808			Morphine	0.582081	0.61594	0.531988		0.57667	0.0243854
Fig 3L2
	Replicate 1	Replicate 2	Replicate 3		MEAN	SEM
Vehicle	0.98389	1.06035	0.955766		1	0.0312455
Morphine	2.52603	2.50761	4.26065		3.0981	0.581298

## Sheet: Figure 4B
Withdrawal score
(Curve)
Minutes	Vehicle/Saline													Vehicle/Morphine																MLN4924/Saline													MLN4924/Morphine
	Mouse 1 to 9										MEAN	SEM		Mouse 1 to 12													MEAN	SEM		Mouse 1 to 9										MEAN	SEM		Mouse 1 to 10
5	1	0	2	0	0	0	0	1	1		0.555556	0.242161		3	4	5	3	3	4	5	3	3	4	4	4		3.75	0.217597		2	2	0	0	0	0	1	1	0		0.666667	0.288675		4	3	3	4	4	3	3
10	4	2	0	0	0	1	1	0	1		1	0.440959		6	5	3	7	5	5	5	4	5	7	5	4		5.08333	0.336162		2	1	3	1	1	0	2	1	0		1.22222	0.323942		4	3	3	2	3	0	2
15	4	1	1	0	2	0	0	0	0		0.888889	0.454742		6	3	3	5	4	4	5	5	6	7	3	4		4.58333	0.378561		3	1	2	1	2	4	2	2	0		1.88889	0.388889		3	2	1	1	1	3	1
20	1	2	1	0	0	0	0	1	0		0.555556	0.242161		6	4	3	1	4	1	0	1	6	4	3	4		3.08333	0.570198		2	0	0	0	1	3	1	1	0		0.888889	0.351364		1	0	0	0	0	1	0
(Column)	Vehicle/Saline													Vehicle/Morphine																MLN4924/Saline													MLN4924/Morphine
	Mouse 1 to 9										MEAN	SEM		Mouse 1 to 12													MEAN	SEM		Mouse 1 to 9										MEAN	SEM		Mouse 1 to 10
	10	5	4	0	2	1	1	2	2		3	1.01379		21	16	14	16	16	14	15	13	20	22	15	16		16.5	0.839372		9	4	5	2	4	7	6	5	0		4.66667	0.881917		12	8	7	7	8	7	6
Jump
	Vehicle/Saline													Vehicle/Morphine																MLN4924/Saline													MLN4924/Morphine
	Mouse 1 to 9										MEAN	SEM		Mouse 1 to 12													MEAN	SEM		Mouse 1 to 9										MEAN	SEM		Mouse 1 to 10
	29	4	2	0	0	0	0	0	0		3.88889	3.173		110	84	24	41	28	23	31	23	71	67	35	82		51.5833	8.60097		18	5	2	0	8	7	1	1	0		4.66667	1.94365		35	56	36	25	26	20	15
Paw tremor
	Vehicle/Saline													Vehicle/Morphine																MLN4924/Saline													MLN4924/Morphine
	Mouse 1 to 9										MEAN	SEM		Mouse 1 to 12													MEAN	SEM		Mouse 1 to 9										MEAN	SEM		Mouse 1 to 10
	4	0	1	0	2	1	0	0	0		0.888889	0.454742		8	10	7	21	13	13	28	14	11	32	7	3		13.9167	2.53896		3	1	4	0	0	11	6	3	0		3.11111	1.20698		2	0	0	5	2	5	2
Teeth chattering
	Vehicle/Saline													Vehicle/Morphine																MLN4924/Saline													MLN4924/Morphine
	Mouse 1 to 9										MEAN	SEM		Mouse 1 to 12													MEAN	SEM		Mouse 1 to 9										MEAN	SEM		Mouse 1 to 10
	0	0	0	0	0	0	0	0	0		0	0		3	3	3	3	3	2	3	3	3	3	4	2		2.91667	0.148647		0	0	0	0	0	0	0	1	0		0.111111	0.111111		1	1	0	0	1	1	0
Wet dog shake
	Vehicle/Saline													Vehicle/Morphine																MLN4924/Saline													MLN4924/Morphine
	Mouse 1 to 9										MEAN	SEM		Mouse 1 to 12													MEAN	SEM		Mouse 1 to 9										MEAN	SEM		Mouse 1 to 10
	0	2	1	0	1	0	1	2	2		1	0.288675		2	0	3	2	2	5	4	2	2	3	3	2		2.5	0.35887		1	0	1	2	1	0	3	1	0		1	0.333333		3	0	0	3	2	2	2
Body weigh lose
	Vehicle/Saline													Vehicle/Morphine																MLN4924/Saline													MLN4924/Morphine
	Mouse 1 to 9										MEAN	SEM		Mouse 1 to 11													MEAN	SEM		Mouse 1 to 9										MEAN	SEM		Mouse 1 to 10
	0	0.34	0.34	0.43	0.46	0.43	0.44	0.473934	0.487805		0.377971	0.0504161		0.77	0.79	2.15	0.71	2.05128	1.49	0.84	0.87	1.33	2.20994	1.69491			1.3551	0.179901		0.36	0.32	0.34	0.66	0.43	0	0.43	1.50754	1.0101		0.56196	0.149247		0	0.39	0.67	1.52	0.89	0	0.82
[truncated: 5 more columns]

## Sheet: Figure 4C, D
Fig 4C
	Vehicle/Saline											Vehicle/Morphine												MLN4924/Saline												MLN4924/Morphine
	Mouse 1 to 7								MEAN	SEM		Mouse 1 to 7								MEAN	SEM			Mouse 1 to 7								MEAN	SEM			Mouse 1 to 8									MEAN	SEM
	4	25	-23.3	-95.2	-2.2	105.4	32		6.52857	22.9319		-52.02	-127.01	-171	-75.1	-114.5	-113.2	-183.6		-119.49	17.8666			11	31	-94.8	-13.1	-15.4	74.7	16		1.34286	19.7009			-5.89	-62.67	-24.31	-64.5	-9.9	-46.9	6.2	-51.6		-32.4463	9.71927
Fig 4D
NAc
	Vehicle/Saline											Vehicle/Morphine												MLN4924/Saline												MLN4924/Morphine
	Mouse 1 to 7								MEAN	SEM		Mouse 1 to 9									MEAN	SEM		Mouse 1 to 8									MEAN	SEM		Mouse 1 to 8									MEAN	SEM
	93.9109	125.721	87.5578	92.8099	84.3104	114.167	103.286		100.252	5.69539		141.712	115.774	159.496	157.497	114.018	107.995	168.834	227.62	157.423	150.041	12.2929		106.314	113.648	110.787	89.5588	101.843	155.99	68.5844	134.053		110.097	9.37386		91.2942	99.8669	92.9222	106.58	147.407	92.9933	127.283	131.746		111.262	7.56326
PFC
	Vehicle/Saline											Vehicle/Morphine												MLN4924/Saline												MLN4924/Morphine
	Mouse 1 to 7								MEAN	SEM		Mouse 1 to 9									MEAN	SEM		Mouse 1 to 7								MEAN	SEM			Mouse 1 to 8									MEAN	SEM
	85.481	132.797	93.0874	88.6344	103.407	103.661	73.1829		97.1786	7.15783		91.1604	173.544	107.851	159.573	134.431	182.676	167.734	200.231	122.93	148.903	12.2215		91.4078	110.397	74.1024	130.962	155.786	94.4025	83.356		105.773	10.9091			17.0498	104.257	76.8409	20.4449	60.7795	138.398	81.1456	166.606		83.1901	18.5685
PVT
	Vehicle/Saline											Vehicle/Morphine												MLN4924/Saline												MLN4924/Morphine
	Mouse 1 to 7								MEAN	SEM		Mouse 1 to 9									MEAN	SEM		Mouse 1 to 8									MEAN	SEM		Mouse 1 to 9									MEAN	SEM
	84.0295	86.3147	88.2665	141.389	83.9251	82.8293	133.927		100.097	9.75566		167.693	161.191	139.677	123.795	133.271	123.154	120.235	119.289	193.938	142.471	8.72547		90.4835	111.827	98.3361	90.6324	101.278	85.0536	113.903	144.27		104.473	6.73354		119.017	108.962	139.266	94.0717	119.99	53.622	119.738	106.539	103.632	107.204	7.94763

## Sheet: Figure 4F
Fig 4F
	Replicate 1	Replicate 2	Replicate 3	Replicate 4	Replicate 5	Replicate 6		MEAN	SEM
DMSO/Vehicle	1.06982	0.52775	1.14344	1.25899				1	0.162159
DMSO/Morphine	2.24846	1.97565	1.70471	1.21089	1.64458	2.00207		1.79773	0.147542
MLN4924/Vehicle	0.362889	0.833365	1.40972	0.791479				0.849363	0.214915
MLN4924/Morphine	0.743656	0.954124	1.03738	1.22555				0.990177	0.0998754

## Sheet: Figure 5C
Withdrawal score
(Curve)
Minutes	Scr/Saline												Scr/Morphine																KCTD5 shRNA/Morphine
	Mouse 1 to 8									MEAN	SEM		Mouse 1 to 12													MEAN	SEM		Mouse 1 to 11												MEAN	SEM
5	1	1	1	0	1	1	1	0		0.75	0.163663		6	8	6	3	4	6	3	7	6	6	4	0		4.91667	0.633154		1	1	3	3	3	3	0	2	3	3	2		2.18182	0.325246
10	0	1	1	1	0	1	1	1		0.75	0.163663		8	7	6	6	4	9	3	5	3	11	9	5		6.33333	0.731679		3	2	1	4	5	5	4	7	1	5	3		3.63636	0.560401
15	1	1	1	1	1	1	1	1		1	0		9	9	10	6	1	8	7	6	4	9	9	6		7	0.748736		3	2	3	6	7	6	7	4	4	2	2		4.18182	0.600275
20	0	0	1	0	0	0	1	0		0.25	0.163663		5	9	6	4	6	9	6	7	7	7	6	1		6.08333	0.621074		0	0	3	5	3	6	3	4	4	3	5		3.27273	0.57352
(Column)	Scr/Saline												Scr/Morphine																KCTD5 shRNA/Morphine
	Mouse 1 to 8									MEAN	SEM		Mouse 1 to 12													MEAN	SEM		Mouse 1 to 11												MEAN	SEM
	3	5	6	4	2	3	4	2		3.625	0.497763		20	25	20	15	11	24	13	20	18	24	22	8		18.3333	1.58274		12	2	4	13	14	15	5	9	12	13	14		10.2727	1.3757
Jump
	Scr/Saline												Scr/Morphine																KCTD5 shRNA/Morphine
	Mouse 1 to 8									MEAN	SEM		Mouse 1 to 12													MEAN	SEM		Mouse 1 to 11												MEAN	SEM
	0	0	1	2	0	0	0	0		0.375	0.263052		65	45	44	52	43	36	40	27	37	27	63	29		42.3333	3.65839		7	25	11	9	5	44	0	5	3	4	2		10.4545	3.91817
Paw tremor
	Scr/Saline												Scr/Morphine																KCTD5 shRNA/Morphine
	Mouse 1 to 8									MEAN	SEM		Mouse 1 to 12													MEAN	SEM		Mouse 1 to 11												MEAN	SEM
	5	5	1	8	1	5	2	0		3.375	0.980843		10	32	69	8	6	57	27	5	18	68	20	3		26.9167	7.09829		6	0	8	3	12	13	19	11	12	9	6		9	1.57826
Teeth chattering
	Scr/Saline												Scr/Morphine																KCTD5 shRNA/Morphine
	Mouse 1 to 8									MEAN	SEM		Mouse 1 to 12													MEAN	SEM		Mouse 1 to 11												MEAN	SEM
	1	2	1	0	0	0	0	0		0.5	0.267261		4	4	4	2	2	4	3	4	4	4	3	2		3.33333	0.256235		2	3	2	3	2	3	1	3	2	1	3		2.27273	0.237062
Wet dog shake
	Scr/Saline												Scr/Morphine																KCTD5 shRNA/Morphine
	Mouse 1 to 8									MEAN	SEM		Mouse 1 to 12													MEAN	SEM		Mouse 1 to 11												MEAN	SEM
	2	3	1	1	3	1	1	1		1.625	0.323899		4	5	6	3	1	0	3	2	1	4	3	4		3	0.507519		2	2	1	2	3	0	1	6	0	1	0		1.63636	0.526959
Body weigh lose
	Scr/Saline												Scr/Morphine																KCTD5 shRNA/Morphine
	Mouse 1 to 8									MEAN	SEM		Mouse 1 to 12													MEAN	SEM		Mouse 1 to 11												MEAN	SEM
	0.990099	0.0869565	0.428571	0.930233	0.6	0.4	1.1	0.7		0.654482	0.12175		1.12	0.94	1.2	1.34	1.37	1.34	1.3	1.2	1.2	1.2	0.9	0.8		1.15917	0.0538018		0.78	0.82	0.38	1.45	0.83	0.69	0.8	0	1.3	0	0.4		0.677273	0.139382

## Sheet: Figure 5D, E
Fig 5D
	Scr/Saline											Scr/Morphine												KCTD5 shRNA/Morphine
	Mouse 1 to 7								MEAN	SEM		Mouse 1 to 8									MEAN	SEM		Mouse 1 to 8										MEAN	SEM
	-74.575	-83.26	122.75	-46.935	-39.87	20.665	118.445		2.46	33.0107		11.86	-227.6	-70.405	-174.055	-138.365	-141.62	-149.62	-64.245		-119.256	26.4348		111.51	-48.29	-62.785	-85.485	-23.155	61.95	-77.55	61.975			-7.72875	26.6482
Fig 5E
	Scr/Saline											Scr/Morphine												KCTD5 shRNA/Morphine
	Mouse 1 to 6								MEAN	SEM		Mouse 1 to 8									MEAN	SEM		Mouse 1 to 9										MEAN	SEM
	95.6849	128.262	174.307	84.6178	56.1398	60.9886			100	18.2767		124.398	173.327	399.722	222.82	145.517	303.239	115.523	395.106		234.956	41.3804		53.3434	115.217	113.314	248.255	0	4.74607	40.8123	61.601	264.272		100.173	32.4039

## Sheet: Figure 5F
Fig 5F
	Replicate 1	Replicate 2	Replicate 3	Replicate 4	Replicate 5	Replicate 6		MEAN	SEM
NC	1.63821	1.37756	0.731551	0.740934	0.766292	0.745453		1	0.16416
KCTD5-shRNA	0.584378	0.888129	0.399769	0.298558	0.241962	0.207766		0.43676	0.10589

## Sheet: Figure 6C
Withdrawal score
(Curve)
Minutes	Scr/Saline											Scr/Morphine												HA-KCTD5/Morphine
	Mouse 1 to 7								MEAN	SEM		Mouse 1 to 8									MEAN	SEM		Mouse 1 to 8									MEAN	SEM
5	1	0	0	0	0	1	1		0.428571	0.202031		1	1	4	5	5	5	5	1		3.375	0.705527		4	4	7	4	4	5	5	3		4.5	0.422577
10	2	3	1	1	0	1	1		1.28571	0.359516		4	4	3	8	5	3	6	3		4.5	0.626783		6	6	8	6	7	5	6	6		6.25	0.313392
15	4	4	2	0	1	1	1		1.85714	0.594762		7	3	5	8	6	6	5	4		5.5	0.566947		7	4	4	5	6	7	10	5		6	0.707107
20	4	1	2	2	0	2	1		1.71429	0.473804		4	5	5	4	5	6	3	3		4.375	0.375		4	8	6	6	7	5	6	7		6.125	0.440677
(Column)	Scr/Saline											Scr/Morphine												HA-KCTD5/Morphine
	Mouse 1 to 7								MEAN	SEM		Mouse 1 to 8									MEAN	SEM		Mouse 1 to 8									MEAN	SEM
	11	8	5	3	1	5	4		5.28571	1.24813		19	16	17	25	21	20	19	14		18.875	1.18679		21	22	25	21	24	22	27	21		22.875	0.789156
Jump
	Scr/Saline											Scr/Morphine												HA-KCTD5/Morphine
	Mouse 1 to 7								MEAN	SEM		Mouse 1 to 8									MEAN	SEM		Mouse 1 to 8									MEAN	SEM
	0	12	8	0	0	0	0		2.85714	1.89521		47	53	74	50	65	28	50	59		53.25	4.81719		60	51	80	108	147	126	83	113		96	11.7108
Paw tremor
	Scr/Saline											Scr/Morphine												HA-KCTD5/Morphine
	Mouse 1 to 7								MEAN	SEM		Mouse 1 to 8									MEAN	SEM		Mouse 1 to 8									MEAN	SEM
	8	5	3	0	0	5	5		3.71429	1.10657		11	2	45	8	9	5	10	5		11.875	4.84929		10	26	41	25	24	50	22	43		30.125	4.68827
Teeth chattering
	Scr/Saline											Scr/Morphine												HA-KCTD5/Morphine
	Mouse 1 to 7								MEAN	SEM		Mouse 1 to 8									MEAN	SEM		Mouse 1 to 8									MEAN	SEM
	2	0	0	1	1	1	0		0.714286	0.285714		3	3	3	4	4	4	3	4		3.5	0.188982		3	2	1	4	4	1	2	3		2.5	0.422577
Wet dog shake
	Scr/Saline											Scr/Morphine												HA-KCTD5/Morphine
	Mouse 1 to 7								MEAN	SEM		Mouse 1 to 7									MEAN	SEM		Mouse 1 to 8									MEAN	SEM
	0	1	2	2	0	0	0		0.714286	0.359516		8	5	5	5	8	3	5			5.57143	0.685119		9	5	13	8	9	5	15			9.14286	1.42141
Body weigh lose
	Scr/Saline											Scr/Morphine												HA-KCTD5/Morphine
	Mouse 1 to 7								MEAN	SEM		Mouse 1 to 7									MEAN	SEM		Mouse 1 to 8									MEAN	SEM
	1.1	0.5	0	0.6	0	0	0.6		0.4	0.158865		1	0.9	1.4	1.3	0.9	0	1			0.928571	0.171429		1.9	1	0.9	2.7	1.3	0.9	1	1.5		1.4	0.222807

[truncated: 13 more sheets: Figure 6D, E, Figure 7C, Figure 7D, E, Figure 7F, Figure 8B, Figure 8C, D, Figure S1A-I, Figure S2A, B, E, F, C1, D1, Figure S3A, B, D, Figure S4A1, B1, Figure S5, Figure S6A1, B1, Figure S2 table]
